# Supplementary material for: Peripheral Inflammatory Cytokine Signature Mirrors Motor Deficits in Mucolipidosis IV
Source: Cells. 2022 Feb 4;11(3):546. doi: 10.3390/cells11030546 (PMC8834097; doi:10.3390/cells11030546)
Supplement: Supplementary file 1 [file cells-11-00546-s001.zip]

Archive with 1 entries (1 files):
- cells-1498772-supplementary.pdf
